# Supplementary material for: Toxic Effects of Different Coating-Related Functionalized Nanoparticles on Aquatic Organisms
Source: Toxics. 2024 Feb 9;12(2):142. doi: 10.3390/toxics12020142 (PMC10891610; doi:10.3390/toxics12020142)
Supplement: Supplementary file 1 [file toxics-12-00142-s001.zip]

Archive with 1 entries (1 files):
- toxics-2826957-supplementary.pdf
